# Supplementary material for: Custom mentholation of commercial cigarettes for research purposes
Source: Toxicol Rep. 2014 Oct 22;1:1068–75. doi: 10.1016/j.toxrep.2014.10.009 (PMC4303566; doi:10.1016/j.toxrep.2014.10.009)
Supplement: Transparency document [file mmc2.zip]

Archive with 22 entries (19 files):
- mmc/
- mmc/.DS_Store
- __MACOSX/
- __MACOSX/mmc/
- __MACOSX/mmc/._.DS_Store
- mmc/coi_disclosure form(SMG)(07-18-14).pdf
- mmc/coi_disclosure-RRK.pdf
- mmc/coi_disclosure_Buehler.pdf
- mmc/coi_disclosure_KIM.pdf
- mmc/coi_disclosure_Stanfill.pdf
- mmc/coi_disclosure_TURNER.pdf
- mmc/FCT_menthol_coi_disclosure_EAH.pdf
- mmc/FCT_menthol_coi_disclosure_ICM.pdf
- __MACOSX/mmc/._FCT_menthol_coi_disclosure_ICM.pdf
- mmc/FCT_menthol_coi_disclosure_JMB.pdf
- __MACOSX/mmc/._FCT_menthol_coi_disclosure_JMB.pdf
- mmc/FCT_menthol_coi_disclosure_MCB.pdf
- __MACOSX/mmc/._FCT_menthol_coi_disclosure_MCB.pdf
- mmc/FCT_menthol_coi_disclosure_PIC.pdf
- __MACOSX/mmc/._FCT_menthol_coi_disclosure_PIC.pdf
- mmc/TEFFT JOURNAL DISCLOSURE 072114.pdf
- __MACOSX/mmc/._TEFFT JOURNAL DISCLOSURE 072114.pdf
